# Supplementary material for: A Guided Online and Mobile Self-Help Program for Individuals With Eating Disorders: An Iterative Engagement and Usability Study
Source: J Med Internet Res. 2016 Jan 11;18(1):e7. doi: 10.2196/jmir.4972 (PMC4726867; doi:10.2196/jmir.4972)
Supplement: Supplementary file 1 [file jmir_v18i1e7_app1.xlsx]

## Sheet: Tabelle1
Multimedia Appendix 1
Individual SUS Scoresa
	1st round: Computer test version					2nd round: Mobile test version
	Pb1	P2	P3	P4	Mean	P5	P6	P7	P8	Mean	Mean total
1. I think that I would like to use this system frequently.
	1	3	3	1	2.0	4	3	1	3	2.8	2.4
2. I found the system unnecessarily complex.
	3	4	3	4	3.5	4	4	4	4	4.0	3.8
3. I thought the system was easy to use.
	2	3	3	4	3.0	4	3	3	4	3.5	3.3
4. I think that I would need the support of a technical person to be able to use this system.
	4	4	4	4	4.0	4	4	3	4	3.8	3.9
5. I found the various functions in this system were well integrated.
	1	3	2	4	2.5	4	3	3	0	2.5	2.5
6. I thought there was too much inconsistency in this system.
	3	3	2	4	3.0	4	4	3	2	3.3	3.1
7. I would imagine that most people would learn to use this system very quickly.
	2	4	3	4	3.3	4	4	3	4	3.8	3.5
8. I found the system very cumbersome to use.
	3	1	3	4	2.8	2	4	4	2	3.0	2.9
9. I felt very confident using the system.
	1	3	4	4	3.0	4	3	2	4	3.3	3.1
10. I needed to learn a lot of things before I could get going with this system.
	4	4	4	4	4.0	4	4	3	3	3.5	3.8
SUS score Total
	60.0	80.0	77.5	92.5	77.5	95.0	90.0	72.5	75.0	83.1	80.3
a 1= strongly disagree, 5= strongly agree
b P= participant
